# Supplementary material for: Sarcopenia and Ghrelin System in the Clinical Outcome and Prognosis of Gastroenteropancreatic Neuroendocrine Neoplasms
Source: Cancers (Basel). 2021 Dec 27;14(1):111. doi: 10.3390/cancers14010111 (PMC8750458; doi:10.3390/cancers14010111)
Supplement: Supplementary file 1 [file cancers-14-00111-s001.zip]

Archive with 1 entries (1 files):
- cancers-1469937-supplementary.pdf
